# Supplementary material for: Sulphur and carbon isotopes as tracers of past sub-seafloor microbial activity
Source: Sci Rep. 2019 Jan 24;9:604. doi: 10.1038/s41598-018-36943-7 (PMC6345876; doi:10.1038/s41598-018-36943-7)
Supplement: Supplementary file 2 — Table S1 [file 41598_2018_36943_MOESM2_ESM.xls]

## Sheet: Table 1
Table S1Sulphur isotope values in pyrite and abundances of different Fe-fractions in ODP Site 1229 sediment. AVS-Fe, CRS-Fe, sequential extractions I - V, and total Fe from XRF analysis. For AVS-Fe only an approximate concentration was calculated, assuming that all AVS is FeS.
Core-Section, Interval (cm)	Depth	AVS-Fe	CRS-Fe	d34S	Na-acetate-	OH-amine-	Dithionite-	Oxalate-	HCl-	Total Fe
					Fraction	Fraction	Fraction	Fraction	Fraction	from XRF
	(m)	(g/kg dry wt)	(g/kg dry wt)	(‰ VCDT)	(g/kg dry wt)	(g/kg dry wt)	(g/kg dry wt)	(g/kg dry wt)	(g/kg dry wt)	(g/kg dry wt)
201-1229A-3H-2WR, 69-74	16.59	0.00550008	8.10909	-21.3055	0.641088	1.41738	0.200704	0.505088	6.01585	24.61
1229A-3H-5WR, 35-40	20.75	0.0448324	12.3289	-10.7162	1.26001	1.08855	0.147086	0.898871	4.91334	25.84
1229A-4H-5WR, 69-64	30.59	0.0488469	7.59107	-4.65495	0.796261	0.928327	0.0937901	0.44253	2.66892	20.63
1229A-5H-5WR, 50-55	39.9	0.0367712	12.269	-22.4046	0.642779	1.04266	0.206553	0.424557	9.86713	35.87
1229A-6H-2WR, 89-94	42.29	0.0135212	4.48822	-26.4091	0.524584	1.35715	0.0539597	0.116453	0.910792	14.45
1229A-8H-2WR, 45-50	60.85	0.0177297	13.6612	-19.5859	1.03726	0.878372	0.157504	0.501668	7.13682	33.32
1229A-8H-5WR, 45-50	65.35	0	15.7567	-22.9058	1.66053	1.30022	0.203972	0.664248	8.84857	36.21
1229A-8H-5WR, 45-50	65.35	0.0221829	13.1673	-13.5553	1.01504	1.47733	0.222305	0.540604	8.75881	36.44
1229A-9H-5WR, 35-40	74.75	0.0616341	17.283	-21.4308	0.675256	3.59325	0.267831	0.279605	3.95523	31.98
1229A-10H-2WR, 50-55	81.4	0.0474006	9.54533	-12.4164	0.575325	0.821634	0.114582	0.271649	3.86166	24.78
1229A-10H-4WR, 35-40	84.25	0.0280131	14.9924	-18.1505	0.312986	1.26781	0.331635	0.513349	13.8141	51.84
1229A-11H-2WR, 50-55	90.9	0.0202851	15.5973	-0.799201	1.06803	1.66505	0.215423	0.713862	7.41449	36.06
1229A-11H-5WR, 35-40	95.25	0.0240717	20.2413	4.52346	0.68427	0.710601	0.162939	0.400533	8.78665	36.21
1229A-12H-3WR, 60-65	102	0.0800829	12.5446	-1.91976	1.20783	0.656517	0.15937	0.561553	6.80882	34.62
1229A-13H-3WR, 20-25	111.1	0.0463737	4.24558	-9.15358	0.906718	0.648417	0.104653	0.406235	3.4406	18.83
1229A-14H-3WR, 55-60	120.95	0.0522482	7.55835	-3.23187	1.79897	0.63485	0.0236131	0.494083	2.1011	15.74
1229A-18H-3WR, 55-60	158.95	0.00226408	7.98602	-5.24681	0.490029	0.975275	0.243132	0.387997	12.3944	52.59
1229A-22H-2WR, 108-113	187.48	0.00969054	8.93151	0.813826	0.785669	0.838268	0.0837138	0.169226	2.92789	22.44
201-1229D-1H-2WR, 55-60	2.05	0.0438162	5.85313	-31.7611	0.311995	1.25115	0.450529	0.368405	1.41957	19.67
1229D-1H-3WR, 40-45	3.4	0.000727039	9.33518	-19.5874	0.779983	1.55217	0.317253	0.619851	9.25756	29.34
1229D-1H-5WR, 0-5	6	0.0174014	10.8413	-17.8425	1.11937	1.42747	0.211112	0.599457	5.09833	27.44
1229D-4H-4WR, 49-54	30.79	0.0319422	10.5685	-7.17392	0.89596	0.99504	0.125549	0.54546	4.48501	24.87
1229D-4H-5WR, 50-55	32.3	0.022294	8.8624	-11.7836	0.750102	0.990471	0.0996482	0.460512	3.52056	23.76
1229D-4H-3WR, 80-85	32.6	0.0566016	7.78125	-6.33653	1.01997	1.10071	0.124606	0.571589	4.27712	24.27
1229D-7H-1WR, 83-88	50.13	0.0137046	10.9404	-20.495	0.953274	1.12339	0.157501	0.41862	4.61874	27.24
1229D-7H-4WR, 44-49	54.24	0.0376184	17.9928	-29.1351	0.591019	0.861343	0.173147	0.407963	8.88695	38.91
1229D-12H-2WR, 79-74	86.59	0.0191216	12.7394	-18.4838	0.927337	1.03155	0.130067	0.402814	4.82286	29.47
